# Supplementary material for: Effects of Purified Vitexin and Iso-Vitexin from Mung Bean Seed Coat on Antihyperglycemic Activity and Gut Microbiota in Overweight Individuals’ Modulation
Source: Nutrients. 2024 Sep 6;16(17):3017. doi: 10.3390/nu16173017 (PMC11396884; doi:10.3390/nu16173017)
Supplement: Supplementary file 1 [file nutrients-16-03017-s001.zip]

Archive with 1 entries (1 files):
- nutrients-3158335-supplementary.pdf
